# Supplementary material for: Five new species of the genera Heerz Marsh, Lissopsius Marsh and Ondigus Braet, Barbalho and van Achterberg (Braconidae, Doryctinae) from the Chamela-Cuixmala biosphere reserve in Jalisco, Mexico
Source: Zookeys. 2012 Jan 11;(164):1–23. doi: 10.3897/zookeys.164.2201 (PMC3272619; doi:10.3897/zookeys.164.2201)
Supplement: XML Treatment for Heerz [file zookeys.164.2201-treatment1.xml]

<!DOCTYPE tp:taxon-treatment
  PUBLIC "-//TaxonX//DTD Taxonomic Treatment Publishing DTD v0 20100105//EN" "tax-treatment-NSO.dtd">
<tp:taxon-treatment xmlns:tp="http://www.plazi.org/taxpub"><tp:treatment-meta><mixed-citation publication-type="journal"><person-group><name><surname>Zaldívar-Riverón</surname><given-names>Alejandro</given-names></name><name><surname>Martínez</surname><given-names>Juan José</given-names></name><name><surname>Ceccarelli</surname><given-names>Fadia Sara</given-names></name><name><surname>Shaw</surname><given-names>Scott R.</given-names></name></person-group><article-title>Five new species of the genera <italic>Heerz</italic> Marsh, <italic>Lissopsius</italic> Marsh and <italic>Ondigus</italic> Braet, Barbalho and van Achterberg (Braconidae, Doryctinae) from the Chamela-Cuixmala biosphere reserve in Jalisco, Mexico
                </article-title><source>Zookeys</source><day>11</day><month>1</month><year>2012</year><volume>2012</volume><issue>164</issue><fpage>1</fpage><lpage>23</lpage><pub-id pub-id-type="doi">10.3897/zookeys.164.2201</pub-id></mixed-citation></tp:treatment-meta><tp:nomenclature><tp:taxon-name>
                        <tp:taxon-name-part taxon-name-part-type="genus">Heerz</tp:taxon-name-part>
                    <object-id xmlns:xlink="http://www.w3.org/1999/xlink" xlink:type="simple">http://species-id.net/wiki/Heerz</object-id>
                    </tp:taxon-name><tp:taxon-authority>Marsh</tp:taxon-authority><tp:nomenclature-citation-list><tp:nomenclature-citation><tp:taxon-name>Heerz</tp:taxon-name><comment> Marsh, 1993: 17; <xref ref-type="bibr" rid="B13">Marsh 2002</xref>: 102.</comment></tp:nomenclature-citation></tp:nomenclature-citation-list></tp:nomenclature><tp:treatment-sec sec-type="Type species"><title>Type species.</title><p><italic><tp:taxon-name>Heerz lukenatcha</tp:taxon-name></italic> Marsh
                    </p></tp:treatment-sec><tp:treatment-sec sec-type="Diagnosis"><title>Diagnosis.</title><p><italic><tp:taxon-name>Heerz</tp:taxon-name></italic> distinguishes from other doryctine genera by the following combination of features: (1) frons excavated (<xref ref-type="fig" rid="F2">Fig. 2D</xref>), (2) propodeum with a longitudinal median carina followed by a pentagonal areola (<xref ref-type="fig" rid="F2">Figs 2C</xref>, <xref ref-type="fig" rid="F3">3D</xref>), (3) second metasomal tergite entirely or partially sculptured, contrasting with third one, which is smooth, polished and with a transverse furrow (<xref ref-type="fig" rid="F2">Figs 2C</xref>, <xref ref-type="fig" rid="F3">3D</xref>), (4) vein r-m of fore wing present (<xref ref-type="fig" rid="F2">Fig. 2F</xref>), (5) vein M+CU of hind about as long as vein 1M, (6) vein cu-a of hind wing straight or slightly curved apically towards wing apex, (7) male hind wing without pterostigma, and (8) hind coxa with a distinct basoventral tooth. Species of <italic><tp:taxon-name>Heerz</tp:taxon-name></italic> are very similar in habitus to those of <italic><tp:taxon-name>Lissopsius</tp:taxon-name></italic>, all having a body mostly smooth and shiny, propodeum with a longitudinal median carina followed by a pentagonal areola, and vein M+CU of hind wing slightly shorter to larger than vein 1M. However, <italic><tp:taxon-name>Heerz</tp:taxon-name></italic> differs from <italic><tp:taxon-name>Lissopsius</tp:taxon-name></italic> by having the vein r-m of fore wing present (<xref ref-type="fig" rid="F2">Fig. 2F</xref>) (absent in <italic><tp:taxon-name>Lissopsius</tp:taxon-name></italic>), hind coxa with a basoventral tooth (absent in <italic><tp:taxon-name>Lissopsius</tp:taxon-name></italic>), and ovipositor distinctly sclerotised apically (uniformly slcerotised in <italic><tp:taxon-name>Lissopsius</tp:taxon-name></italic>).
                    </p></tp:treatment-sec><tp:treatment-sec sec-type="Description"><title>Description.</title><p>Small to moderate size, 2.5-7.0 mm; eyes large, moderately to distinctly emarginated opposite antennal sockets; frons concave; occipital carina present, <!--PageBreak-->meeting hypostomal carina before mandible; labrum distinctly concave; hypoclypeal depression small and round; clypeus short; malar suture absent; maxillary palpi 5-segmented, labial palpi 4-segmented; head and mesosoma smooth or weakly sculptured; mesoscutum declivous anteriorly; prepectal carinae present; precoxal sulcus smooth; surface of propodeum smooth on anterior half, slightly rugose on posterior half, with a median longitudinal carina followed by a pentagonal areola; metapleural flange present; fore tibia with a row of spines along anterior edge; hind coxa with a distinct basoventral tooth; vein m-cu of fore wing antefurcal to vein 2RS, thus (RS+M)b present;<!--PageBreak--> vein 1cu-a postfurcal to vein 1M; vein r-m of fore wing present; second submarginal cell distinctly short; first subdiscal cell of fore wing open at apex; vein M+CU of hind wing slightly shorter to larger than vein 1M; males without pterostigma on hind wing; basal sternal plate (acrosternite) of first metasomal tergite short, 0.2-0.3 times the length of tergum; first and second metasomal tergites scupltured; third metasomal tergite smooth with a transverse furrow; remaining metasomal tergites smooth; ovipositor strongly sclerotised apically; nodes reduced, only one or absent.</p></tp:treatment-sec><tp:treatment-sec sec-type="Distribution"><title>Distribution.</title><p>Brazil, Costa Rica and Mexico.</p></tp:treatment-sec><tp:treatment-sec sec-type="Remarks"><title>Remarks.</title><p>The two new species of <italic><tp:taxon-name>Heerz</tp:taxon-name></italic> described below considerably modify the previous concept of the genus. The two previously described species, <italic><tp:taxon-name>Heerz lukenatcha</tp:taxon-name></italic> and <italic><tp:taxon-name>Heerz tooya</tp:taxon-name></italic> Marsh, are characterised by their smooth mesosoma, dusky wings and relatively large body size. The Mexican species, on the other hand, have a coriaceous mesoscutum, uniformly hyaline wings and are considerably smaller, especially <italic><tp:taxon-name>Heerz ecmahla</tp:taxon-name></italic>. Moreover, frons excavation is more conspicuous in the two new species compared to <italic><tp:taxon-name>Heerz lukenatcha</tp:taxon-name></italic> and <italic><tp:taxon-name>Heerz tooya</tp:taxon-name></italic>. Despite these morphological differences, our comparisons with type material and our DNA sequence data (see below) led us to include the new species within <italic><tp:taxon-name>Heerz</tp:taxon-name></italic>.
                    </p></tp:treatment-sec><tp:treatment-sec sec-type="Key to described species of Heerz (modified from Marsh 1993)"><title>Key to described species of <italic><tp:taxon-name>Heerz</tp:taxon-name></italic> (modified from <xref ref-type="bibr" rid="B12">Marsh 1993</xref>)
                    </title><table-wrap content-type="key" position="anchor" orientation="portrait"><table><tbody><tr><td rowspan="1" colspan="1">1</td><td rowspan="1" colspan="1">Wings partially or totally infuscate (<xref ref-type="fig" rid="F2">Fig. 2B</xref>), mesoscutum mostly smooth
                                    </td><td rowspan="1" colspan="1">2</td></tr><tr><td rowspan="1" colspan="1">–</td><td rowspan="1" colspan="1">Wings hyaline (<xref ref-type="fig" rid="F2">Fig. 2A</xref>, <xref ref-type="fig" rid="F3">3A</xref>), mesoscutum coriaceous (<xref ref-type="fig" rid="F3">Fig. 3C</xref>)
                                    </td><td rowspan="1" colspan="1">3</td></tr><tr><td rowspan="1" colspan="1">2</td><td rowspan="1" colspan="1">Wings yellow on basal ¾, dusky on apical ¼, all femora and tibiae black</td><td rowspan="1" colspan="1"><italic><tp:taxon-name>Heerz lukentacha</tp:taxon-name></italic> Marsh
                                    </td></tr><tr><td rowspan="1" colspan="1">–</td><td rowspan="1" colspan="1">Wings evenly dusky; all femora and tibiae yellow</td><td rowspan="1" colspan="1"><italic><tp:taxon-name>Heerz tooya</tp:taxon-name></italic> Marsh
                                    </td></tr><tr><td rowspan="1" colspan="1">3</td><td rowspan="1" colspan="1">Eyes considerably large, their height 5.0 times longer than malar space, inner orbit clearly emarginated (<xref ref-type="fig" rid="F3">Fig. 3B</xref>); second metasomal tergite mostly striate (<xref ref-type="fig" rid="F3">Fig. 3D</xref>); ovipositor 0.5 times as long as metasoma (<xref ref-type="fig" rid="F3">Fig. 3A</xref>)
                                    </td><td rowspan="1" colspan="1"><italic><tp:taxon-name>Heerz macrophthalma</tp:taxon-name></italic> sp. n.
                                    </td></tr><tr><td rowspan="1" colspan="1">–</td><td rowspan="1" colspan="1">Eyes small, their height about 3.0 times length of malar space (<xref ref-type="fig" rid="F2">Fig. 2D</xref>), weakly emarginated; second metasomal tergite mostly coriaceous (<xref ref-type="fig" rid="F2">Fig. 2C</xref>); ovipositor slightly longer (about 1.1 times) than metasoma (<xref ref-type="fig" rid="F2">Fig. 2A</xref>)
                                    </td><td rowspan="1" colspan="1"><italic><tp:taxon-name>Heerz ecmahla</tp:taxon-name></italic> sp. n.
                                    </td></tr></tbody></table></table-wrap></tp:treatment-sec><tp:treatment-sec><!--Section generated to contain objects referenced in tp:taxon-treatment.--><fig id="F2" position="float" orientation="portrait"><label>Figure 2.</label><caption><p><italic><tp:taxon-name>Heerz ecmhala</tp:taxon-name></italic> sp. n. (holotype) (<bold>A, C–F</bold>) and <italic><tp:taxon-name>Heerz lukenatcha</tp:taxon-name></italic> Marsh (<bold>B</bold>): <bold>A, B</bold> habitus, lateral view <bold>C</bold> propodeum and basal half of metasoma, dorsal view <bold>D</bold> head, lateral view <bold>E</bold> mesosoma, dorsal view <bold>F</bold> fore wing.</p></caption><graphic xmlns:xlink="http://www.w3.org/1999/xlink" xlink:href="ZooKeys-164-001-g002.jpg" position="float" orientation="portrait" xlink:type="simple"/></fig><fig id="F3" position="float" orientation="portrait"><label>Figure 3.</label><caption><p><italic><tp:taxon-name>Heerz macrophthalma</tp:taxon-name></italic> sp. n. (holotype): <bold>A</bold> habitus, lateral view <bold>B</bold> head, frontal view <bold>C</bold> mesosoma, dorsal view <bold>D</bold> propodeum and basal half of mesosoma, dorsolateral view.</p></caption><graphic xmlns:xlink="http://www.w3.org/1999/xlink" xlink:href="ZooKeys-164-001-g003.jpg" position="float" orientation="portrait" xlink:type="simple"/></fig></tp:treatment-sec><ref-list><ref id="B13"><mixed-citation xmlns:xlink="http://www.w3.org/1999/xlink" xlink:type="simple"><person-group><name name-style="western"><surname>Marsh</surname><given-names>PM</given-names></name></person-group> (<year>2002</year>)<article-title> The Doryctinae of Costa Rica (excluding the genus <italic>Heterospilus</italic>).</article-title><source>Memoirs of the American Entomological Institute </source><volume>70</volume>: <fpage>1</fpage>-<lpage>319</lpage>.</mixed-citation></ref><ref id="B12"><mixed-citation xmlns:xlink="http://www.w3.org/1999/xlink" xlink:type="simple"><person-group><name name-style="western"><surname>Marsh</surname><given-names>PM</given-names></name></person-group> (<year>1993</year>)<article-title/><source>Contributions of the American Entomological Institute </source><volume>28</volume>: <fpage>1</fpage>-<lpage>58</lpage>.</mixed-citation></ref></ref-list></tp:taxon-treatment>
