# Supplementary material for: Five new species of the genera Heerz Marsh, Lissopsius Marsh and Ondigus Braet, Barbalho and van Achterberg (Braconidae, Doryctinae) from the Chamela-Cuixmala biosphere reserve in Jalisco, Mexico
Source: Zookeys. 2012 Jan 11;(164):1–23. doi: 10.3897/zookeys.164.2201 (PMC3272619; doi:10.3897/zookeys.164.2201)
Supplement: XML Treatment for Heerz ecmahla [file zookeys.164.2201-treatment2.xml]

<!DOCTYPE tp:taxon-treatment
  PUBLIC "-//TaxonX//DTD Taxonomic Treatment Publishing DTD v0 20100105//EN" "tax-treatment-NSO.dtd">
<tp:taxon-treatment xmlns:tp="http://www.plazi.org/taxpub"><tp:treatment-meta><mixed-citation publication-type="journal"><person-group><name><surname>Zaldívar-Riverón</surname><given-names>Alejandro</given-names></name><name><surname>Martínez</surname><given-names>Juan José</given-names></name><name><surname>Ceccarelli</surname><given-names>Fadia Sara</given-names></name><name><surname>Shaw</surname><given-names>Scott R.</given-names></name></person-group><article-title>Five new species of the genera <italic>Heerz</italic> Marsh, <italic>Lissopsius</italic> Marsh and <italic>Ondigus</italic> Braet, Barbalho and van Achterberg (Braconidae, Doryctinae) from the Chamela-Cuixmala biosphere reserve in Jalisco, Mexico
                </article-title><source>Zookeys</source><day>11</day><month>1</month><year>2012</year><volume>2012</volume><issue>164</issue><fpage>1</fpage><lpage>23</lpage><pub-id pub-id-type="doi">10.3897/zookeys.164.2201</pub-id></mixed-citation></tp:treatment-meta><tp:nomenclature><tp:taxon-name>
                        <tp:taxon-name-part taxon-name-part-type="genus">Heerz</tp:taxon-name-part>
                        <tp:taxon-name-part taxon-name-part-type="species">ecmahla</tp:taxon-name-part>
                    <object-id xmlns:xlink="http://www.w3.org/1999/xlink" xlink:type="simple">urn:lsid:zoobank.org:act:79D0180F-1C9F-4825-97A6-6E4C3C706CCB</object-id>
                    <object-id xmlns:xlink="http://www.w3.org/1999/xlink" xlink:type="simple">http://species-id.net/wiki/Heerz_ecmahla</object-id>
                    </tp:taxon-name><tp:taxon-authority>Martínez, Zaldívar-Riverón, Ceccarelli &amp; Shaw</tp:taxon-authority><tp:taxon-status xmlns:xlink="http://www.w3.org/1999/xlink" xlink:type="simple">sp. n.</tp:taxon-status><xref ref-type="fig" rid="F2">Figs 2A–F</xref></tp:nomenclature><tp:treatment-sec sec-type="Diagnosis"><title>Diagnosis.</title><p><italic><tp:taxon-name>Heerz ecmahla</tp:taxon-name></italic> distinguishes from the remaining species of the genus by the uniformly coriaceous sculpture on the first and second metasomal tergites (<xref ref-type="fig" rid="F2">Fig. 2C</xref>). It also distinguishes from the Central and South American species, <italic><tp:taxon-name>Heerz tooya</tp:taxon-name></italic> and <!--PageBreak--><italic><tp:taxon-name>Heerz lukenatcha</tp:taxon-name></italic>, by its entirely hyaline wings (<xref ref-type="fig" rid="F2">Fig. 2A</xref>) [wings partially or totally infuscate in the latter two species (<xref ref-type="fig" rid="F2">Fig. 2B</xref>)], and from <italic><tp:taxon-name>Heerz macrophtalma</tp:taxon-name></italic> by its relatively smaller eyes (<xref ref-type="fig" rid="F2">Fig. 2D</xref>) [considerably large in <italic><tp:taxon-name>Heerz macrophtalma</tp:taxon-name></italic> (<xref ref-type="fig" rid="F3">Fig. 3B</xref>)] and distinctly longer ovipositor (<xref ref-type="fig" rid="F2">Fig. 2A</xref>) [about 0.5 times as long as metasoma in <italic><tp:taxon-name>Heerz macrophtalma</tp:taxon-name></italic> (<xref ref-type="fig" rid="F3">Fig. 3A</xref>)].
                    </p></tp:treatment-sec><tp:treatment-sec sec-type="Description"><title>Description.</title><p>Female. <italic>Colour</italic>: Body honey yellow, antennae honey yellow, turning darker apically; legs yellow, median lobe of mesoscutum and upper half of mesopleuron light brown; metasoma slightly lighter; wings hyaline, veins, pterostigma and tegula light brown. <italic>Body length</italic>: 2.5 mm. <italic>Head</italic>: vertex, frons and temple striate, gena smooth, face acinose; eyes large, its height 1.3 times its maximum width (lateral view); malar space about 0.3 times eye height (lateral view); ocello-ocular distance two times the diameter of lateral ocellus and 1.5 times longer than posterior ocellar line; antennae with 21 flagellomeres. <italic>Mesosoma</italic>: length of mesosoma 1.9 times its maximum height; pronotum essentially smooth, pronotal groove largely smooth, with a few rugae medially; mesoscutal lobes coriaceous; notauli scrobiculate, obscured in a posterior rugose median area; scutellum smooth, scutellar sulcus deep and scrobiculate, with four longitudinal carinae; mesopleuron largely smooth, posterior mesopleural sulcus distinct and scrobiculate; subalar groove scrobiculate; precoxal sulcus smooth; metapleuron rugulose; dorsolateral areas of propodeum coriaceous; propodeal areola distinctly delimited by carinae and essentially coriaceous. <italic>Legs</italic>: fore tibia with a row of 12 spines; hind coxa mostly smooth, with a distinct basoventral tooth. <italic>Wings</italic>: fore wing 2.9 times longer than wide; length of pterostigma 2.7 times its maximum width, 0.6 times length of vein R; vein r 1.5 times longer than vein 3RSa; vein 3RSa 0.8 times length of r-m; vein m-cu distinctly antefurcal; (RS+M)b present, 0.3 times length of vein 2RS; hind wing with vein M+CU 0.8 times as long as 1M and 1.5 times length of vein r-m; vein m-cu slightly curved towards wing apex. <italic>Metasoma</italic>: first metasomal tergite short, 1.1 times as long as its apical width, entirely coriaceous, with two dorsolateral carinae running through anterior half of median tergite, without a median dorsal area fully delimited by carinae; second metasomal tergite coriaceous, with two slightly convergent furrows basally; third metasomal tergite smooth, turning coriaceous laterally and with a transverse scrobiculate furrow; remaining metasomal tergites smooth and polished; ovipositor 1.1 times length of metasoma, with a single, reduced node.
                    </p><p>Male. Essentially as female, body length 2.7 mm.</p><p>Variation. Females: Body length 2.5–2.7 mm; eyes 1.1–1.2 times higher than wide (lateral view); fore wing length 2.5–2.6 times its maximum width; length of pterostigma 2.6–2.7 times its maximum width; hind wing vein M+CU 0.8–1.0 times as long as vein 1M.</p><p>Holotype. IB-UNAM CNIN. Female. Mexico, Jalisco, Estación Biológica Chamela, cerca del Laboratorio, 19.49N, -105.04E, 23–24.vi.2009, 95 msnm, light trap, selva baja caducifolia, H. Clebsch, A. Zaldívar, A. Polaszek col., DNA voucher no. ASDOR076 (CHAM-076), GenBank accession nos JF912210, HQ200616 (IB-UNAM CNIN).</p><p>Paratypes. IB-UNAM CNIN, MACN. Two specimens. One female, Mexico, Jalisco, Estación Biológica Chamela, cerca del laboratorio, 19.49N, -105.04E, 23–24.vi.2009, 95msnm, light trap, selva baja caducifolia, H. Clebsch, A. Zaldívar, A. Polaszek<!--PageBreak--> col., DNA voucher no. CHAM-075, GenBank accession nos JF912209, HQ200615; one male, Mexico, Jalisco, Estación Biológica Chamela, cerca del laboratorio, 19.49N, -105.04E, 05.v.2011, 99–122 msnm, light trap, selva baja caducifolia, A. Zaldívar, S. Zaragoza, A. Ibarra col., DNA voucher nos CNIN796, ASDOR076 (CHAM-076), GenBank accession nos JQ268746, JF912210, HQ200616.</p></tp:treatment-sec><tp:treatment-sec sec-type="Etymology"><title>Etymology.</title><p>The specific epithet is an anagram of Chamela, the type locality of this species.</p><fig id="F2" position="float" orientation="portrait"><label>Figure 2.</label><caption><p><italic><tp:taxon-name>Heerz ecmhala</tp:taxon-name></italic> sp. n. (holotype) (<bold>A, C–F</bold>) and <italic><tp:taxon-name>Heerz lukenatcha</tp:taxon-name></italic> Marsh (<bold>B</bold>): <bold>A, B</bold> habitus, lateral view <bold>C</bold> propodeum and basal half of metasoma, dorsal view <bold>D</bold> head, lateral view <bold>E</bold> mesosoma, dorsal view <bold>F</bold> fore wing.</p></caption><graphic xmlns:xlink="http://www.w3.org/1999/xlink" xlink:href="ZooKeys-164-001-g002.jpg" position="float" orientation="portrait" xlink:type="simple"/></fig></tp:treatment-sec><tp:treatment-sec><!--Section generated to contain objects referenced in tp:taxon-treatment.--><fig id="F3" position="float" orientation="portrait"><label>Figure 3.</label><caption><p><italic><tp:taxon-name>Heerz macrophthalma</tp:taxon-name></italic> sp. n. (holotype): <bold>A</bold> habitus, lateral view <bold>B</bold> head, frontal view <bold>C</bold> mesosoma, dorsal view <bold>D</bold> propodeum and basal half of mesosoma, dorsolateral view.</p></caption><graphic xmlns:xlink="http://www.w3.org/1999/xlink" xlink:href="ZooKeys-164-001-g003.jpg" position="float" orientation="portrait" xlink:type="simple"/></fig></tp:treatment-sec></tp:taxon-treatment>
