# Supplementary material for: Five new species of the genera Heerz Marsh, Lissopsius Marsh and Ondigus Braet, Barbalho and van Achterberg (Braconidae, Doryctinae) from the Chamela-Cuixmala biosphere reserve in Jalisco, Mexico
Source: Zookeys. 2012 Jan 11;(164):1–23. doi: 10.3897/zookeys.164.2201 (PMC3272619; doi:10.3897/zookeys.164.2201)
Supplement: XML Treatment for Heerz macrophthalma [file zookeys.164.2201-treatment3.xml]

<!DOCTYPE tp:taxon-treatment
  PUBLIC "-//TaxonX//DTD Taxonomic Treatment Publishing DTD v0 20100105//EN" "tax-treatment-NSO.dtd">
<tp:taxon-treatment xmlns:tp="http://www.plazi.org/taxpub"><tp:treatment-meta><mixed-citation publication-type="journal"><person-group><name><surname>Zaldívar-Riverón</surname><given-names>Alejandro</given-names></name><name><surname>Martínez</surname><given-names>Juan José</given-names></name><name><surname>Ceccarelli</surname><given-names>Fadia Sara</given-names></name><name><surname>Shaw</surname><given-names>Scott R.</given-names></name></person-group><article-title>Five new species of the genera <italic>Heerz</italic> Marsh, <italic>Lissopsius</italic> Marsh and <italic>Ondigus</italic> Braet, Barbalho and van Achterberg (Braconidae, Doryctinae) from the Chamela-Cuixmala biosphere reserve in Jalisco, Mexico
                </article-title><source>Zookeys</source><day>11</day><month>1</month><year>2012</year><volume>2012</volume><issue>164</issue><fpage>1</fpage><lpage>23</lpage><pub-id pub-id-type="doi">10.3897/zookeys.164.2201</pub-id></mixed-citation></tp:treatment-meta><tp:nomenclature><tp:taxon-name>
                        <tp:taxon-name-part taxon-name-part-type="genus">Heerz</tp:taxon-name-part>
                        <tp:taxon-name-part taxon-name-part-type="species">macrophthalma</tp:taxon-name-part>
                    <object-id xmlns:xlink="http://www.w3.org/1999/xlink" xlink:type="simple">urn:lsid:zoobank.org:act:2F240FAD-E0C2-43FD-ACBC-B66E432EA6B2</object-id>
                    <object-id xmlns:xlink="http://www.w3.org/1999/xlink" xlink:type="simple">http://species-id.net/wiki/Heerz_macrophthalma</object-id>
                    </tp:taxon-name><tp:taxon-authority>Martínez, Zaldívar-Riverón, Ceccarelli &amp; Shaw</tp:taxon-authority><tp:taxon-status xmlns:xlink="http://www.w3.org/1999/xlink" xlink:type="simple">sp. n.</tp:taxon-status><xref ref-type="fig" rid="F3">Figs 3A–D</xref></tp:nomenclature><tp:treatment-sec sec-type="Diagnosis"><title>Diagnosis.</title><p><italic><tp:taxon-name>Heerz macrophthalma</tp:taxon-name></italic> distinguishes from the remaining species of the genus by its considerably larger eyes (<xref ref-type="fig" rid="F3">Fig. 3B</xref>). It can also be distinguished from the Central and South American species, <italic><tp:taxon-name>Heerz tooya</tp:taxon-name></italic> and <italic><tp:taxon-name>Heerz lukenatcha</tp:taxon-name></italic>, by its entirely hyaline wings (<xref ref-type="fig" rid="F3">Fig. 3A</xref>) [wings partially or totally infuscate in the latter two species (<xref ref-type="fig" rid="F2">Fig. 2B</xref>)] and from <italic><tp:taxon-name>Heerz ecmahla</tp:taxon-name></italic> by the striate sculpture on the second metasomal tergite (<xref ref-type="fig" rid="F3">Fig. 3D</xref>) [coriaceous in <italic><tp:taxon-name>Heerz ecmahla</tp:taxon-name></italic> (<xref ref-type="fig" rid="F2">Fig. 2C</xref>)].
                    </p></tp:treatment-sec><tp:treatment-sec sec-type="Description"><title>Description.</title><p>Female. <italic>Colour</italic>: Body mostly honey yellow, antennae honey yellow, turning darker apically; legs creamish white, with apex of tarsomeres darker; wings hyaline, veins, pterostigma and tegula light brown. <italic>Body length</italic>: 4.7 mm. <italic>Head</italic>: vertex, frons and temple striate, face acinose; eyes large, 1.3 times higher than wide (lateral view); malar space about 0.2 times eye height; ocello-ocular distance less than 0.8 times diameter of lateral ocellus and as long as posterior ocellar line; antennae with 31 flagellomeres. <italic>Mesosoma</italic>: length of mesosoma 1.8 times its maximum height; pronotum smooth, pronotal groove scrobiculate; mesoscutal lobes coriaceous; notauli deep and scrobiculate, obscured in a posterior striate-rugose median area; scutellum smooth, scutellar sulcus deep and scrobiculate, with six longitudinal carinae; mesopleuron largely smooth, striate near subalar furrow; posterior mesopleural sulcus distinct and scrobiculate; subalar groove scrobiculate; precoxal sulcus smooth; metapleuron smooth; propodeal areola distinctly delimited by carinae and with crossing transversal rugae. <italic>Legs</italic>: fore tibia with a row of 15 spines; hind coxa striate dorsally, smooth ventrally, with a distinct basoventral tooth. <italic>Wings</italic>: fore wing 2.8 times longer than wide; pterostigma 0.6 times the length of vein R; vein r 1.5 times longer than vein 3RSa; vein 3RSa 0.8 times as long as vein r-m; vein m-cu distinctly antefurcal, vein (Rs+M)b present, 0.2 times length of vein 2RS; hind wing with vein M+CU as long as vein 1M and twice length of vein r-m; vein m-cu slightly curved towards wing apex. <italic>Metasoma</italic>: first metasomal tergite short, about as long as its apical width, with median dorsal area delimited by two dorsolateral carinae, median area rugulose-coriaceous, lateral areas striate; second metasomal tergite striate medially, with coriaceous sculpture in between striations, with two more conspicuous slightly convergent furrows; third metasomal terigte smooth, turning coriaceous later<!--PageBreak-->ally, with a transverse scrobiculate furrow; remaining metasomal tergites smooth and polished; ovipositor 0.5 times length of metasoma, without distinct nodes.
                    </p><p>Male. Smaller than female, body length 2.7–2.8 mm.</p><p>Variation. Female: Body length 4.1–4.6 mm; eyes 1.3–1.4 times higher than wide (lateral view); malar space 0.1–0.2 times eye height (lateral view); ocello-ocular distance 0.7-0.8 times diameter of lateral ocellus; antennae with 28–29 flagellomeres; fore wing length 2.8–2.9 times its maximum width; length of pterostigma 2.6–2.8 times its maximum width; hind wing vein M+CU 1.0–1.1 times longer than vein 1M.</p><p>Holotype. IB-UNAM CNIN. Female. Mexico, Jalisco, Estación Biológica Chamela, cerca laboratorio, 19.49, -105.04, 5.v.2011, 99-122 msnm, light trap, selva baja caducifolia, Cham-084, Zaldívar, Zaragoza, Ibarra col. DNA voucher no. CNIN795, GenBank accession nos JQ268745, JQ268749 (IB-UNAM CNIN).</p><p>Paratypes. IB-UNAM CNIN, MACN, UWIM. Three specimens. One female, Mexico, Jalisco, Estación Biológica Chamela, camino Búho, 19.49/19.49 N, -105.04/-105.04 E, 25.ii.2010, 106 msnm, sweeping net, selva baja caducifolia, A. Zaldívar col., DNA voucher no. ASDOR761, GenBank accession no. HQ200977; two males, Mexico, Jalisco, Estación Biológica Chamela, cerca laboratorio, 19.49 N, -105.04 E, 20.ii.2011, 99-122 msnm, light trap, selva baja caducifolia, A. Zaldívar, col., DNA voucher nos A<!--PageBreak-->SDOR551 (Cham-500), ASDOR555 (Cham-504), GenBank accession nos HQ200979, HQ200967 (IB-UNAM CNIN).</p></tp:treatment-sec><tp:treatment-sec sec-type="Etymology"><title>Etymology.</title><p>The specific epithet derives from the greek words <italic>makros</italic> and <italic>ophthalmos</italic>, in reference to the very large compound eyes of this species.
                    </p><fig id="F3" position="float" orientation="portrait"><label>Figure 3.</label><caption><p><italic><tp:taxon-name>Heerz macrophthalma</tp:taxon-name></italic> sp. n. (holotype): <bold>A</bold> habitus, lateral view <bold>B</bold> head, frontal view <bold>C</bold> mesosoma, dorsal view <bold>D</bold> propodeum and basal half of mesosoma, dorsolateral view.</p></caption><graphic xmlns:xlink="http://www.w3.org/1999/xlink" xlink:href="ZooKeys-164-001-g003.jpg" position="float" orientation="portrait" xlink:type="simple"/></fig></tp:treatment-sec><tp:treatment-sec><!--Section generated to contain objects referenced in tp:taxon-treatment.--><fig id="F2" position="float" orientation="portrait"><label>Figure 2.</label><caption><p><italic><tp:taxon-name>Heerz ecmhala</tp:taxon-name></italic> sp. n. (holotype) (<bold>A, C–F</bold>) and <italic><tp:taxon-name>Heerz lukenatcha</tp:taxon-name></italic> Marsh (<bold>B</bold>): <bold>A, B</bold> habitus, lateral view <bold>C</bold> propodeum and basal half of metasoma, dorsal view <bold>D</bold> head, lateral view <bold>E</bold> mesosoma, dorsal view <bold>F</bold> fore wing.</p></caption><graphic xmlns:xlink="http://www.w3.org/1999/xlink" xlink:href="ZooKeys-164-001-g002.jpg" position="float" orientation="portrait" xlink:type="simple"/></fig></tp:treatment-sec></tp:taxon-treatment>
