# Supplementary material for: Five new species of the genera Heerz Marsh, Lissopsius Marsh and Ondigus Braet, Barbalho and van Achterberg (Braconidae, Doryctinae) from the Chamela-Cuixmala biosphere reserve in Jalisco, Mexico
Source: Zookeys. 2012 Jan 11;(164):1–23. doi: 10.3897/zookeys.164.2201 (PMC3272619; doi:10.3897/zookeys.164.2201)
Supplement: XML Treatment for Lissopsius [file zookeys.164.2201-treatment4.xml]

<!DOCTYPE tp:taxon-treatment
  PUBLIC "-//TaxonX//DTD Taxonomic Treatment Publishing DTD v0 20100105//EN" "tax-treatment-NSO.dtd">
<tp:taxon-treatment xmlns:tp="http://www.plazi.org/taxpub"><tp:treatment-meta><mixed-citation publication-type="journal"><person-group><name><surname>Zaldívar-Riverón</surname><given-names>Alejandro</given-names></name><name><surname>Martínez</surname><given-names>Juan José</given-names></name><name><surname>Ceccarelli</surname><given-names>Fadia Sara</given-names></name><name><surname>Shaw</surname><given-names>Scott R.</given-names></name></person-group><article-title>Five new species of the genera <italic>Heerz</italic> Marsh, <italic>Lissopsius</italic> Marsh and <italic>Ondigus</italic> Braet, Barbalho and van Achterberg (Braconidae, Doryctinae) from the Chamela-Cuixmala biosphere reserve in Jalisco, Mexico
                </article-title><source>Zookeys</source><day>11</day><month>1</month><year>2012</year><volume>2012</volume><issue>164</issue><fpage>1</fpage><lpage>23</lpage><pub-id pub-id-type="doi">10.3897/zookeys.164.2201</pub-id></mixed-citation></tp:treatment-meta><tp:nomenclature><tp:taxon-name>
                        <tp:taxon-name-part taxon-name-part-type="genus">Lissopsius</tp:taxon-name-part>
                    <object-id xmlns:xlink="http://www.w3.org/1999/xlink" xlink:type="simple">http://species-id.net/wiki/Lissopsius</object-id>
                    </tp:taxon-name><tp:taxon-authority>Marsh</tp:taxon-authority><tp:nomenclature-citation-list><tp:nomenclature-citation><tp:taxon-name>Lissopsius</tp:taxon-name><comment> Marsh, 2002: 128.</comment></tp:nomenclature-citation></tp:nomenclature-citation-list></tp:nomenclature><tp:treatment-sec sec-type="Type species"><title>Type species.</title><p><italic><tp:taxon-name>Lissopsius flavus</tp:taxon-name></italic> Marsh, 2002.
                    </p></tp:treatment-sec><tp:treatment-sec sec-type="Diagnosis"><title>Diagnosis.</title><p>This genus distinguishes from other recognised doryctine genera by the following combination of features: (1) body mostly smooth and polished (<xref ref-type="fig" rid="F4">Figs 4A-E</xref>, <xref ref-type="fig" rid="F5">5B-F</xref>), (2) propodeum with a median longitudinal carina followed by a pentagonal areola (<xref ref-type="fig" rid="F4">Figs 4B</xref>, <xref ref-type="fig" rid="F5">5D</xref>), (3) vein r-m of fore wing absent (<xref ref-type="fig" rid="F4">Fig. 4F</xref>), (4) vein M+CU of hind wing larger than vein 1M (<xref ref-type="fig" rid="F4">Fig. 4F</xref>), (5) vein cu-a of hind wing curved at apex towards wing tip (<xref ref-type="fig" rid="F4">Fig. 4F</xref>), (6) hind coxa angled at base, without distinct tubercle or tooth, and (7) ovipositor uniformly sclerotised and with a single nodus (<xref ref-type="fig" rid="F4">Fig. 4G</xref>). <italic><tp:taxon-name>Lissopsius</tp:taxon-name></italic> is closely related to <italic><tp:taxon-name>Heerz</tp:taxon-name></italic> (see above) and both are morphologically similar, with a body mostly smooth and polished, propodeal areola present and vein M+CU of hind wing slightly shorter to longer than vein 1M. However, <italic><tp:taxon-name>Lissopsius</tp:taxon-name></italic> differs from <italic><tp:taxon-name>Heerz</tp:taxon-name></italic> by having the vein r-m of fore wing absent (always present in <italic><tp:taxon-name>Heerz</tp:taxon-name></italic>), hind coxa without basoventral tooth (present in <italic><tp:taxon-name>Heerz</tp:taxon-name></italic>), and ovipositor uniformly sclerotised (strongly sclerotised at apex in <italic><tp:taxon-name>Heerz</tp:taxon-name></italic>).
                    </p></tp:treatment-sec><tp:treatment-sec sec-type="Description"><title>Description.</title><p>Small size, 2.3-4.5 mm; eyes large, emarginated opposite antennal sockets; occipital carina present, ending before reaching hypostomal carina; labrum distinctly concave; hypoclypeal depression small and round; clypeus short; malar suture absent; maxillary palpi 5-segmented, labial palpi 4-segmented; head, mesosoma and metasoma mostly smooth and polished; mesoscutum declivous anteriorly; prepectal carinae present; precoxal sulcus shallow and almost indistinct; surface of propodeum smooth on anterior half, slightly rugose on posterior half, with median longitudinal carina anteriorly and pentagonal areola posteriorly; metapleural flange present; fore tibia with a row of at least 10 spines along anterior edge (<xref ref-type="fig" rid="F4">Fig. 4H</xref>); hind coxa angled at base, without basoventral tooth; vein m-cu of fore wing considerably antefurcal to vein 2RS, vein (RS+M)b present; vein 1cu-a considerably postfurcal to vein 1M; vein r-m of fore wing absent; first subdiscal cell of fore wing open at apex; vein M+CU of hind wing equal to or slightly longer than vein 1M; males without stigma-like enlargement on hind wing; basal sternal plate (acrosternite) of first metasomal tergite about 0.25 length of tergite.
                    </p></tp:treatment-sec><tp:treatment-sec sec-type="Distribution"><title>Distribution.</title><p>Costa Rica and Mexico.</p></tp:treatment-sec><tp:treatment-sec sec-type="Remarks"><title>Remarks.</title><p>In their study describing new ovipositor diagnostic features for the subfamily <tp:taxon-name>Doryctinae</tp:taxon-name>, <xref ref-type="bibr" rid="B19">Quicke et al. (1995)</xref> proposed two potential morphological synapomorphies for the group: the presence of a double nodus on the dorsal valve of the ovipositor and a strongly sclerotised apex. These characters, however, despite being <!--PageBreak--><!--PageBreak-->present in most doryctines, have apparently been reduced or lost in species of various genera (<xref ref-type="bibr" rid="B19">Quicke et al. 1995</xref>), including the two of the species of <italic><tp:taxon-name>Heerz</tp:taxon-name></italic> described here (a single or lack of nodus) and the three described known species of <italic><tp:taxon-name>Lissopsius</tp:taxon-name></italic> (uniformly sclerotized apex). The two new species described below represent the first records of the genus outside Costa Rica, and therefore for the Mexican territory. All the specimens of <italic><tp:taxon-name>Lissopsius</tp:taxon-name></italic> included in this work were only collected with light traps, and most of them were collected during three nights in June 2009 and belong to <italic><tp:taxon-name>Lissopsius pacificus</tp:taxon-name></italic> sp. n. The colour of the body in the sequenced specimens of the two species of <italic><tp:taxon-name>Lissopsius</tp:taxon-name></italic> described here became slightly darker after carrying out their DNA extractions, since we used the whole individuals and a non-destructive DNA extraction technique.
                    </p></tp:treatment-sec><tp:treatment-sec sec-type="Key to described species of Lissopsius"><title>Key to described species of <italic><tp:taxon-name>Lissopsius</tp:taxon-name></italic>.
                    </title><table-wrap content-type="key" position="anchor" orientation="portrait"><table><tbody><tr><td rowspan="1" colspan="1">1</td><td rowspan="1" colspan="1">Ovipositor considerably short, no more than 0.25 times as long as metasoma (<xref ref-type="fig" rid="F4">Figs 4A,G</xref>, <xref ref-type="fig" rid="F5">5C,F</xref>); mesoscutum with triangular, longitudinally rugose area in posteromedian area (<xref ref-type="fig" rid="F4">Figs 4B</xref>, <xref ref-type="fig" rid="F5">5D</xref>)
                                    </td><td rowspan="1" colspan="1">2</td></tr><tr><td rowspan="1" colspan="1">–</td><td rowspan="1" colspan="1">Ovipositor long, slightly shorter than metasoma; mesocutum entirely smooth (<xref ref-type="fig" rid="F5">Fig. 5B</xref>)
                                    </td><td rowspan="1" colspan="1"><italic><tp:taxon-name>Lissopsius flavus</tp:taxon-name></italic> Marsh
                                    </td></tr><tr><td rowspan="1" colspan="1">2</td><td rowspan="1" colspan="1">Second metasomal tergite mostly smooth, only slightly costate basally (<xref ref-type="fig" rid="F4">Fig. 4E</xref>); ventral part of mesopleuron, precoxal sulcus and venter of mesosoma darker that the rest of the body (<xref ref-type="fig" rid="F4">Fig. 4A</xref>); notauli ending before first half of mesoscutum (<xref ref-type="fig" rid="F4">Fig. 4B</xref>)
                                    </td><td rowspan="1" colspan="1"><italic><tp:taxon-name>Lissopsius pacificus</tp:taxon-name></italic> n. sp.
                                    </td></tr><tr><td rowspan="1" colspan="1">–</td><td rowspan="1" colspan="1">Second metasomal tergite distinctly costate basomedially, remaining area smooth (<xref ref-type="fig" rid="F5">Fig. 5F</xref>); body uniformly yellow (<xref ref-type="fig" rid="F5">Fig. 5C</xref>); notauli ending after first half of mesoscutum (<xref ref-type="fig" rid="F5">Fig. 5D</xref>)
                                    </td><td rowspan="1" colspan="1"><italic><tp:taxon-name>Lissopsius jaliscoensis</tp:taxon-name></italic> n. sp.
                                    </td></tr></tbody></table></table-wrap></tp:treatment-sec><tp:treatment-sec><!--Section generated to contain objects referenced in tp:taxon-treatment.--><fig id="F4" position="float" orientation="portrait"><label>Figure 4.</label><caption><p><italic><tp:taxon-name>Lissopsius pacificus</tp:taxon-name></italic> sp. n. (holotype): <bold>A</bold> habitus, lateral view <bold>B</bold> head and mesosoma, dorsal view <bold>C</bold> head, lateral view <bold>D</bold> mesosoma, lateral view <bold>E</bold> metasoma, dorsal view <bold>F</bold> fore and hind wing <bold>G</bold> ovipositor <bold>H</bold> fore tibia.</p></caption><graphic xmlns:xlink="http://www.w3.org/1999/xlink" xlink:href="ZooKeys-164-001-g004.jpg" position="float" orientation="portrait" xlink:type="simple"/></fig><fig id="F5" position="float" orientation="portrait"><label>Figure 5.</label><caption><p><italic><tp:taxon-name>Lissopsius flavus</tp:taxon-name></italic>Marsh: <bold>A</bold> habitus, lateral view <bold>B</bold> mesoscutum, dorsal view. <italic><tp:taxon-name>Lissopsius pacificus</tp:taxon-name></italic> sp. n. (holotype): <bold>C</bold> habitus, lateral view <bold>D</bold> head and mesosoma, dorsal view <bold>E</bold> mesosoma, lateral view <bold>F</bold> metasoma, dorsal view.</p></caption><graphic xmlns:xlink="http://www.w3.org/1999/xlink" xlink:href="ZooKeys-164-001-g005.jpg" position="float" orientation="portrait" xlink:type="simple"/></fig></tp:treatment-sec><ref-list><ref id="B19"><mixed-citation xmlns:xlink="http://www.w3.org/1999/xlink" xlink:type="simple"><person-group><name name-style="western"><surname>Quicke</surname><given-names>DLJ</given-names></name><name name-style="western"><surname>Ficken</surname><given-names>LC</given-names></name><name name-style="western"><surname>Fitton</surname><given-names>MG</given-names></name></person-group> (<year>1995</year>)<article-title> New diagnostic ovipositor characters for doryctine wasps (Hymenoptera: Braconidae).</article-title><source>Journal of Natural History </source><volume>26</volume>: <fpage>1035</fpage>-<lpage>1046</lpage>. <ext-link ext-link-type="uri" xlink:href="http://dx.doi.org/10.1080/00222939200770611" xlink:type="simple">doi: 10.1080/00222939200770611</ext-link></mixed-citation></ref></ref-list></tp:taxon-treatment>
