# Supplementary material for: Five new species of the genera Heerz Marsh, Lissopsius Marsh and Ondigus Braet, Barbalho and van Achterberg (Braconidae, Doryctinae) from the Chamela-Cuixmala biosphere reserve in Jalisco, Mexico
Source: Zookeys. 2012 Jan 11;(164):1–23. doi: 10.3897/zookeys.164.2201 (PMC3272619; doi:10.3897/zookeys.164.2201)
Supplement: XML Treatment for Lissopsius jaliscoensis [file zookeys.164.2201-treatment6.xml]

<!DOCTYPE tp:taxon-treatment
  PUBLIC "-//TaxonX//DTD Taxonomic Treatment Publishing DTD v0 20100105//EN" "tax-treatment-NSO.dtd">
<tp:taxon-treatment xmlns:tp="http://www.plazi.org/taxpub"><tp:treatment-meta><mixed-citation publication-type="journal"><person-group><name><surname>Zaldívar-Riverón</surname><given-names>Alejandro</given-names></name><name><surname>Martínez</surname><given-names>Juan José</given-names></name><name><surname>Ceccarelli</surname><given-names>Fadia Sara</given-names></name><name><surname>Shaw</surname><given-names>Scott R.</given-names></name></person-group><article-title>Five new species of the genera <italic>Heerz</italic> Marsh, <italic>Lissopsius</italic> Marsh and <italic>Ondigus</italic> Braet, Barbalho and van Achterberg (Braconidae, Doryctinae) from the Chamela-Cuixmala biosphere reserve in Jalisco, Mexico
                </article-title><source>Zookeys</source><day>11</day><month>1</month><year>2012</year><volume>2012</volume><issue>164</issue><fpage>1</fpage><lpage>23</lpage><pub-id pub-id-type="doi">10.3897/zookeys.164.2201</pub-id></mixed-citation></tp:treatment-meta><tp:nomenclature><tp:taxon-name>
                        <tp:taxon-name-part taxon-name-part-type="genus">Lissopsius</tp:taxon-name-part>
                        <tp:taxon-name-part taxon-name-part-type="species">jaliscoensis</tp:taxon-name-part>
                    <object-id xmlns:xlink="http://www.w3.org/1999/xlink" xlink:type="simple">urn:lsid:zoobank.org:act:169B8D3A-CE52-4AE6-BCA0-F1D752F2B28E</object-id>
                    <object-id xmlns:xlink="http://www.w3.org/1999/xlink" xlink:type="simple">http://species-id.net/wiki/Lissopsius_jaliscoensis</object-id>
                    </tp:taxon-name><tp:taxon-authority>Zaldívar-Riverón, Martínez, Ceccarelli &amp; Shaw</tp:taxon-authority><tp:taxon-status xmlns:xlink="http://www.w3.org/1999/xlink" xlink:type="simple">sp. n.</tp:taxon-status><xref ref-type="fig" rid="F5">Figs 5A</xref></tp:nomenclature><tp:treatment-sec sec-type="Diagnosis"><title>Diagnosis.</title><p>This species distinguishes from <italic><tp:taxon-name>Lissopsius pacificus</tp:taxon-name></italic> and <italic><tp:taxon-name>Lissopsius flavus</tp:taxon-name></italic> by having the second metasomal tergite distinctly costate basomedially (<xref ref-type="fig" rid="F5">Fig. 5F</xref>) [mostly smooth, only slightly costate basally in <italic><tp:taxon-name>Lissopsius pacificus</tp:taxon-name></italic> (<xref ref-type="fig" rid="F4">Fig. 4D</xref>); distinctly costate basally, remaining area smooth in <italic><tp:taxon-name>Lissopsius flavus</tp:taxon-name></italic>]. <italic><tp:taxon-name>Lissopsius jaliscoensis</tp:taxon-name></italic> is morphologically very similar to <italic><tp:taxon-name>Lissopsius pacificus</tp:taxon-name></italic>, but differs from this species by having the mesosoma entirely yellow (<xref ref-type="fig" rid="F5">Fig. 5C</xref>) [ventral part of mesopleuron, precoxal sulcus and venter of mesosoma darker that the rest of the body in <italic><tp:taxon-name>Lissopsius pacificus</tp:taxon-name></italic> (<xref ref-type="fig" rid="F4">Fig. 4A</xref>)], and notauli ending after first half of mesoscutum (<xref ref-type="fig" rid="F5">Fig. 5D</xref>) [ending before first half of mesoscutum in <italic><tp:taxon-name>Lissopsius pacificus</tp:taxon-name></italic> (<xref ref-type="fig" rid="F4">Fig. 4B</xref>)].
                    </p></tp:treatment-sec><tp:treatment-sec sec-type="Description"><title>Description.</title><p>Female. <italic>Colour</italic>: head and mesosoma yellow, metasoma yellow with some areas light brown; pedicel and flagellum yellow to light brown; legs yellow; wings hyaline, veins and pterostigma light brown, tegula yellow. <italic>Body length</italic>: 3.3 mm. <italic>Head</italic>: entirely smooth, vertex and temple pilose, face strongly pilose; eyes large, malar space about 0.2 times eye height; ocello-ocular distance about 2.0 times diameter of lateral ocellus; eye 1.1 times higher than wide (lateral view); antennae broken, with at least 24 flagellomeres; scape with the same length as first flagellomere; first flagellomere longer than second. <italic>Mesosoma</italic>: length of mesosoma about 1.7 times its maximum height; pronotum smooth to slightly rugose dorsally and ventrally, pronotal groove slightly scrobiculate; mesoscutal lobes smooth, sparsely pilose; notauli deep and scrobiculate, joining in a triangularly rugose area at the end of mesoscutum; posterolateral sides of scutellum rugose, remaining areas smooth; scutellar sulcus deep and scrobiculate, with five longitudinal carinae; mesopleuron smooth, posterior mesopleural sulcus narrow and scrobiculate, subalar groove slightly punctate; precoxal sulcus almost indistinct and smooth, ending on anterior half of mesopleuron; metapleuron smooth, propodeum smooth on basal <!--PageBreak-->half, slightly rugose on apical half, with a median longitudinal carina followed by a distinct pentagonal areola. <italic>Legs</italic>: hind coxa smooth, protruding forward in ventro-anterior corner, about 1.3 times longer than its maximum width. <italic>Wings</italic>: Fore wing length 3.1 its maximum width, length of pterostigma 3.0 times its maximum width, vein m-cu clearly antefurcal to vein 2RS, vein 1cu-a clearly postfurcal to vein 1M; hind wing vein M+CU 1.8 times longer than vein 1M; vein cu-a curved at apex toward wing tip. <italic>Metasoma</italic>: first metasomal tergite short, 0.8 times as long as its apical width, basomedially smooth, remaining area costate with punctate microsculpture; second metasomal tergite distinctly costate with punctate microsculpture basomedially, remaining area smooth; suture between second and third metasomal tergites almost indistinct; remaining metasomal tergites smooth and polished; ovipositor very short, about 0.3 times length of metasoma.
                    </p><p>Male. Similar to female. Body length 3.1 mm. Hind wing without stigma-like enlargement.</p><p>Variation. Females: body length 3.1-3.7 mm; eye 1.1–1.3 times higher than wide (lateral view); malar space 0.1–0.2 times eye height (lateral view); ocello-ocular distance 1.5–2.0 times diameter of lateral ocellus; all with antennae broken and less than 20 flagellomeres remaining. <italic>Wings</italic>: fore wing length 2.8–2.9 times its maximum width; length of pterostigma 3.8–4.0 times its maximum width; hind wing vein M+CU 1.6–1.8 times longer than vein 1M.
                    </p><p>Holotype. IB-UNAM CNIN. Female. Mexico, Jalisco, Estación Biológica de Chamela, UNAM, camino Búho, 19.49N, -105.04E, 65 msnm, 26–27 June 2009, light trap, tropical dry forest. H. Clebsch, A. Zaldívar, A. Polaszek col,. DNA voucher no. CNIN798, GenBank accession nos JQ268742, JQ268748 (IB-UNAM CNIN).</p><p>Paratypes. IB-UNAM CNIN, MACN, UWIM. Four specimens. Three females Same data as holotype; one male, Mexico, Jalisco, Estación Biológica de Chamela, UNAM, camino Búho, 19.49N, -105.04E, 95 msnm, 24–25 June 2009, light trap, tropical dry forest, H. Clebsch, A. Zaldívar, A. Polaszek col. DNA voucher nos CNIN741, CNIN798-800, GenBank accession nos JQ268741-44 (IB-UNAM CNIN).</p></tp:treatment-sec><tp:treatment-sec sec-type="Etymology"><title>Etymology.</title><p>The specific name refers to Jalisco, the Mexican state where the species was found.</p></tp:treatment-sec><tp:treatment-sec sec-type="Remarks"><title>Remarks.</title><p>Only five specimens of this species were collected during all our field trips, contrasting with the approximately 300 specimens collected for <italic><tp:taxon-name>Lissopsius pacificus</tp:taxon-name></italic>.
                    </p><fig id="F5" position="float" orientation="portrait"><label>Figure 5.</label><caption><p><italic><tp:taxon-name>Lissopsius flavus</tp:taxon-name></italic>Marsh: <bold>A</bold> habitus, lateral view <bold>B</bold> mesoscutum, dorsal view. <italic><tp:taxon-name>Lissopsius pacificus</tp:taxon-name></italic> sp. n. (holotype): <bold>C</bold> habitus, lateral view <bold>D</bold> head and mesosoma, dorsal view <bold>E</bold> mesosoma, lateral view <bold>F</bold> metasoma, dorsal view.</p></caption><graphic xmlns:xlink="http://www.w3.org/1999/xlink" xlink:href="ZooKeys-164-001-g005.jpg" position="float" orientation="portrait" xlink:type="simple"/></fig></tp:treatment-sec><tp:treatment-sec><!--Section generated to contain objects referenced in tp:taxon-treatment.--><fig id="F4" position="float" orientation="portrait"><label>Figure 4.</label><caption><p><italic><tp:taxon-name>Lissopsius pacificus</tp:taxon-name></italic> sp. n. (holotype): <bold>A</bold> habitus, lateral view <bold>B</bold> head and mesosoma, dorsal view <bold>C</bold> head, lateral view <bold>D</bold> mesosoma, lateral view <bold>E</bold> metasoma, dorsal view <bold>F</bold> fore and hind wing <bold>G</bold> ovipositor <bold>H</bold> fore tibia.</p></caption><graphic xmlns:xlink="http://www.w3.org/1999/xlink" xlink:href="ZooKeys-164-001-g004.jpg" position="float" orientation="portrait" xlink:type="simple"/></fig></tp:treatment-sec></tp:taxon-treatment>
