# Supplementary material for: Five new species of the genera Heerz Marsh, Lissopsius Marsh and Ondigus Braet, Barbalho and van Achterberg (Braconidae, Doryctinae) from the Chamela-Cuixmala biosphere reserve in Jalisco, Mexico
Source: Zookeys. 2012 Jan 11;(164):1–23. doi: 10.3897/zookeys.164.2201 (PMC3272619; doi:10.3897/zookeys.164.2201)
Supplement: XML Treatment for Ondigus [file zookeys.164.2201-treatment7.xml]

<!DOCTYPE tp:taxon-treatment
  PUBLIC "-//TaxonX//DTD Taxonomic Treatment Publishing DTD v0 20100105//EN" "tax-treatment-NSO.dtd">
<tp:taxon-treatment xmlns:tp="http://www.plazi.org/taxpub"><tp:treatment-meta><mixed-citation publication-type="journal"><person-group><name><surname>Zaldívar-Riverón</surname><given-names>Alejandro</given-names></name><name><surname>Martínez</surname><given-names>Juan José</given-names></name><name><surname>Ceccarelli</surname><given-names>Fadia Sara</given-names></name><name><surname>Shaw</surname><given-names>Scott R.</given-names></name></person-group><article-title>Five new species of the genera <italic>Heerz</italic> Marsh, <italic>Lissopsius</italic> Marsh and <italic>Ondigus</italic> Braet, Barbalho and van Achterberg (Braconidae, Doryctinae) from the Chamela-Cuixmala biosphere reserve in Jalisco, Mexico
                </article-title><source>Zookeys</source><day>11</day><month>1</month><year>2012</year><volume>2012</volume><issue>164</issue><fpage>1</fpage><lpage>23</lpage><pub-id pub-id-type="doi">10.3897/zookeys.164.2201</pub-id></mixed-citation></tp:treatment-meta><tp:nomenclature><tp:taxon-name>
                        <tp:taxon-name-part taxon-name-part-type="genus">Ondigus</tp:taxon-name-part>
                    <object-id xmlns:xlink="http://www.w3.org/1999/xlink" xlink:type="simple">http://species-id.net/wiki/Ondigus</object-id>
                    </tp:taxon-name><tp:taxon-authority>Braet, Barbalho &amp; van Achterberg</tp:taxon-authority><tp:nomenclature-citation-list><tp:nomenclature-citation><tp:taxon-name>Ondigus</tp:taxon-name><comment> Braet, Barbalho &amp; van Achterberg, 2003: 109–111.</comment></tp:nomenclature-citation></tp:nomenclature-citation-list></tp:nomenclature><tp:treatment-sec sec-type="Type species"><title>Type species.</title><p><italic><tp:taxon-name>Ondigus bicolor</tp:taxon-name></italic> Braet, Barbalho &amp; van Achterberg
                    </p></tp:treatment-sec><tp:treatment-sec sec-type="Diagnosis"><title>Diagnosis.</title><p>This genus distinguishes from the remaining doryctine genera by having the following combination of features: (1) first six metasomal tergites sculptured, fourth to sixth granulate (<xref ref-type="fig" rid="F6">Figs 6B,F</xref>); (2) suture between the second and third metas<!--PageBreak-->omal tergites wide, deep, scrobiculate and slightly sinuate (<xref ref-type="fig" rid="F6">Figs 6B,F</xref>); (3) third metasomal tergite with a deep, scrobiculate transverse groove (<xref ref-type="fig" rid="F6">Figs 6B,F</xref>); (4) first subdiscal cell of fore wing open at apex (<xref ref-type="fig" rid="F6">Figs 6E,G</xref>); (5) hind coxa with a distinct basoventral tooth; hind wing vein M+CU approximately the same length of vein 1M (<xref ref-type="fig" rid="F6">Figs 6E,G</xref>); (6) all femora with subbasal tubercles (<xref ref-type="fig" rid="F6">Fig. 6A</xref>).
                    </p></tp:treatment-sec><tp:treatment-sec sec-type="Description"><title>Description.</title><p>Moderate size, female 5.6–6.1 mm, male 4.2 mm; eyes large, moderately emarginated opposite antennal sockets; maxillary palpi 5-segmented, labial palpi 4-segmented; face densely setose; occipital carina present and complete; hypoclypeal depression elliptic; clypeus short and wide; malar suture absent; mesosoma setose and mostly coriaceous; mesoscutum declivous anteriorly; notauli distinct anteriorly, scrobiculate, obscured at half of mesoscutum in a longitudinally rugose area; prepectal carinae present; metapleural flange present; all femora with a subbasal protuberance; fore tibia with a row six to eight spines along anterior edge; hind coxa granulate, pilose, with a basoventral tooth; only known male with pterostigma on hind wing; vein m-cu of fore wing interstitial or slightly antefurcal to vein 2RS; vein 1cu-a considerably postfurcal to vein 1M; vein r-m of fore wing present; second submarginal cell of fore wing long; first subdiscal cell of fore wing open at apex; hind wing vein M+CU equal to or slightly longer than vein 1M; first metasomal tergite about 1.1–1.2 times longer than its apical width; suture between second and third metasomal tergite wide, deep, scrobiculate and slightly sinuate; third metasomal tergite with a deep, scrobiculate transverse groove; basal sternal plate (acrosternite) of first metasomal tergite about 0.2 length of tergum.</p></tp:treatment-sec><tp:treatment-sec sec-type="Distribution"><title>Distribution.</title><p>French Guyana, Mexico.</p></tp:treatment-sec><tp:treatment-sec sec-type="Remarks"><title>Remarks.</title><p>The new species of <italic><tp:taxon-name>Ondigus</tp:taxon-name></italic> described here differs in some of the morphological features originally proposed by <xref ref-type="bibr" rid="B4">Braet et al. (2003)</xref> to define the genus. These features include a striate vertex, propodeum without longitudinal median carinae and areola, and second metasomal tergite without a pair of sublateral depressions. The above species and <italic><tp:taxon-name>Ondigus bicolor</tp:taxon-name></italic>, however, share a number of diagnostic features on wing venation, legs and sculpture of metasomal tergites. The majority rule consensus tree derived from the Bayesian analysis performed recovered <italic><tp:taxon-name>Ondigus bicolor</tp:taxon-name></italic> and our new species in separate clades; the relationships involved, however, were weakly supported. Based on the above morphological similarities and the unclear phylogenetic relationships obtained, we have decided to place the new species within <italic><tp:taxon-name>Ondigus</tp:taxon-name></italic> until additional help us to confirm the conspecificity of the taxa involved.
                    </p></tp:treatment-sec><tp:treatment-sec sec-type="Key to described species of Ondigus"><title>Key to described species of <italic><tp:taxon-name>Ondigus</tp:taxon-name></italic>.
                    </title><table-wrap content-type="key" position="anchor" orientation="portrait"><table><tbody><tr><td rowspan="1" colspan="1">1</td><td rowspan="1" colspan="1">Vertex striate, propodeum without a median longitudinal carina and areola, dorsolateral carinae of first metasomal tergite ending before its anterior half; second metasomal tergite without a pair of sublateral depressions</td><td rowspan="1" colspan="1"><italic><tp:taxon-name>Ondigus cuixmalensis</tp:taxon-name></italic> sp. n.
                                    </td></tr><tr><td rowspan="1" colspan="1">–</td><td rowspan="1" colspan="1">Vertex smooth; propodeum with a median longitudinal carina and a pentagonal areola; dorsolateral carinae of first metasomal median tergite complete; second metasomal tergite with a pair of sublateral depressions </td><td rowspan="1" colspan="1"><italic><tp:taxon-name>Ondigus bicolor</tp:taxon-name></italic> Braet, Barbalho &amp; van Achterberg
                                    </td></tr></tbody></table></table-wrap></tp:treatment-sec><tp:treatment-sec><!--Section generated to contain objects referenced in tp:taxon-treatment.--><fig id="F6" position="float" orientation="portrait"><label>Figure 6.</label><caption><p><italic><tp:taxon-name>Ondigus cuixmalensis</tp:taxon-name></italic> sp. n. (holotype): <bold>A</bold> habitus, lateral view <bold>B</bold> metasoma, dorsal view <bold>C </bold>mesosoma, dorsal view <bold>D</bold> hind wing, lateral view (male, paratype) <bold>E</bold> fore wing, lateral view. <italic><tp:taxon-name>Ondigus bicolor</tp:taxon-name></italic> Braet, Barbalho &amp; van Achterberg: <bold>F</bold> propodeum and metasoma, dorsal view <bold>G</bold> fore wing.</p></caption><graphic xmlns:xlink="http://www.w3.org/1999/xlink" xlink:href="ZooKeys-164-001-g006.jpg" position="float" orientation="portrait" xlink:type="simple"/></fig></tp:treatment-sec><ref-list><ref id="B4"><mixed-citation xmlns:xlink="http://www.w3.org/1999/xlink" xlink:type="simple"><person-group><name name-style="western"><surname>Braet</surname><given-names>Y</given-names></name><name name-style="western"><surname>Barbalho</surname><given-names>SM</given-names></name><name name-style="western"><surname>Achterberg C</surname><given-names>van</given-names></name></person-group> (<year>2003</year>)<article-title> Description of four new genera and nine new species of Doryctinae (Hymenoptera: Braconidae) from French Guyana.</article-title><source>Zoologische Mededelingen </source><volume>77</volume>: <fpage>93</fpage>-<lpage>125</lpage>.</mixed-citation></ref></ref-list></tp:taxon-treatment>
