# Supplementary material for: Five new species of the genera Heerz Marsh, Lissopsius Marsh and Ondigus Braet, Barbalho and van Achterberg (Braconidae, Doryctinae) from the Chamela-Cuixmala biosphere reserve in Jalisco, Mexico
Source: Zookeys. 2012 Jan 11;(164):1–23. doi: 10.3897/zookeys.164.2201 (PMC3272619; doi:10.3897/zookeys.164.2201)
Supplement: XML Treatment for Ondigus cuixmalensis [file zookeys.164.2201-treatment8.xml]

<!DOCTYPE tp:taxon-treatment
  PUBLIC "-//TaxonX//DTD Taxonomic Treatment Publishing DTD v0 20100105//EN" "tax-treatment-NSO.dtd">
<tp:taxon-treatment xmlns:tp="http://www.plazi.org/taxpub"><tp:treatment-meta><mixed-citation publication-type="journal"><person-group><name><surname>Zaldívar-Riverón</surname><given-names>Alejandro</given-names></name><name><surname>Martínez</surname><given-names>Juan José</given-names></name><name><surname>Ceccarelli</surname><given-names>Fadia Sara</given-names></name><name><surname>Shaw</surname><given-names>Scott R.</given-names></name></person-group><article-title>Five new species of the genera <italic>Heerz</italic> Marsh, <italic>Lissopsius</italic> Marsh and <italic>Ondigus</italic> Braet, Barbalho and van Achterberg (Braconidae, Doryctinae) from the Chamela-Cuixmala biosphere reserve in Jalisco, Mexico
                </article-title><source>Zookeys</source><day>11</day><month>1</month><year>2012</year><volume>2012</volume><issue>164</issue><fpage>1</fpage><lpage>23</lpage><pub-id pub-id-type="doi">10.3897/zookeys.164.2201</pub-id></mixed-citation></tp:treatment-meta><tp:nomenclature><tp:taxon-name>
                        <tp:taxon-name-part taxon-name-part-type="genus">Ondigus</tp:taxon-name-part>
                        <tp:taxon-name-part taxon-name-part-type="species">cuixmalensis</tp:taxon-name-part>
                    <object-id xmlns:xlink="http://www.w3.org/1999/xlink" xlink:type="simple">urn:lsid:zoobank.org:act:5A802A1E-8FE2-4880-8BBF-BA3516F403D3</object-id>
                    <object-id xmlns:xlink="http://www.w3.org/1999/xlink" xlink:type="simple">http://species-id.net/wiki/Ondigus_cuixmalensis</object-id>
                    </tp:taxon-name><tp:taxon-authority>Zaldívar-Riverón, Martínez, Ceccarelli &amp; Shaw</tp:taxon-authority><tp:taxon-status xmlns:xlink="http://www.w3.org/1999/xlink" xlink:type="simple">sp. n.</tp:taxon-status><xref ref-type="fig" rid="F6">Figs 6 A–G</xref></tp:nomenclature><tp:treatment-sec sec-type="Diagnosis"><title>Diagnosis.</title><p>This species differs from the other described species of the genus, <italic><tp:taxon-name>Ondigus bicolor</tp:taxon-name></italic> by having a vertex striate (smooth in <italic><tp:taxon-name>Ondigus bicolor</tp:taxon-name></italic>), propodeum without a median longitudinal carina and areola (<xref ref-type="fig" rid="F6">Fig. 6C</xref>) [both present in <italic><tp:taxon-name>Ondigus bicolor</tp:taxon-name></italic> (<xref ref-type="fig" rid="F6">Fig. 6F</xref>)], dorsolateral carinae of first metasomal tergite ending before its anterior half (<xref ref-type="fig" rid="F6">Fig. 6B</xref>) [running through the apical end of first metasomal tergite in <italic><tp:taxon-name>Ondigus bicolor</tp:taxon-name></italic> (<xref ref-type="fig" rid="F6">Fig. 6F</xref>)], and second metasomal tergite without a pair of sublateral depressions (<xref ref-type="fig" rid="F6">Fig. 6B</xref>) [present in <italic><tp:taxon-name>Ondigus bicolor</tp:taxon-name></italic> (<xref ref-type="fig" rid="F6">Fig. 6F</xref>)].
                    </p></tp:treatment-sec><tp:treatment-sec sec-type="Description"><title>Description.</title><p>Female. <italic>Colour</italic>: head and mesosoma dark brown, eye orbits honey yellow; scape and pedicel brown, flagellomeres brown, turning black to apex; palpi pale yellow; first metasomal tergite dark brown, with a semicircular area yellow apically; remaining metasomal tergites yellow, with brown irregular areas laterally; fore, middle and hind coxae,<!--PageBreak--> trochanter and trochantellus pale yellow, femora and tibiae pale yellow with irregular specks medially and apically, tarsi light brown to brown; wings hyaline, veins and pterostigma light brown, tegula pale yellow. <italic>Body length</italic>: 5.6 mm; ovipositor 2.5 mm. <italic>Head</italic>: face, frons and vertex striate, temple and gena smooth; malar space about 0.2 times eye height; occipital carina ending just before reaching hypostomal carina; ocello-ocular distance about the same length than diameter of lateral ocellus; eye 1.2 times higher than wide (lateral view); antennae broken, with at least 31 flagellomeres; scape longer than first flagellomere; first flagellomere longer than second. <italic>Mesosoma</italic>: length of mesosoma about 2.0 times its maximum height; pronotum rugose dorsally and ventrally, pronotal groove scrobiculate; mesoscutal lobes coriaceous, slightly transversally rugose at the edges of notauli; notauli deep and scrobiculate, joining before mesoscutum in a rugose area; scutellar disc coriaceous; scutellar sulcus large, deep and scrobiculate, interrupted by scutellar disc, with at least nine longitudinal carinae on each side; mesopleuron porcate-coriaceous dorsally, coriaceous medially and ventrally; precoxal sulcus complete, wide, deep and scrobiculate; venter of mesopleuron coriaceous; posterior mesopleural sulcus narrow and scrobiculate; metapleuron rugose-areolate with coriaceous microsculpture, propodeum longitudinally rugose with coriaceous microsculpture, with a median longitudinal carina on apical half. <italic>Legs</italic>: hind coxa, femur and tibia coriaceous, about 1.4 times longer than its maximum width. <italic>Wings</italic>: Fore wing length 3.7 times its maximum width, length of pterostigma 2.7 times its maximum width, vein m-cu interstitial to vein 2RS, vein 1cu-a clearly postfurcal to vein 1M; hind wing vein M+CU about the same length as vein 1M. <italic>Metasoma</italic>: first metasomal tergite about the same length as its apical width, costate with rugose microsculpture, with dorsolateral carinae ending before its anterior half; second metasomal tergite costate with rugose microsculpture; third metasomal tergite longitudinally striate with granulose microsculpture, with a deep, wide and scrobiculate transversal groove basally; suture between third and fourth metasomal tergites wide, deep, scrobiculate and sinuate; fourth metasomal tergite granulate with basal longitudinal striae; fifth to seventh metasomal tergites granulate, remaining ones smooth; ovipositor long, about 1.7 times length of metasoma.
                    </p><p>Male. Smaller than female, body length 4.2 mm; vertex dark brown, rest of head honey yellow; mesopleuron and dorsal and lateral areas of pronotum dark brown to black, remaining part of mesosoma and basal two thirds of first metasomal tergite brown; 30 flagellomeres (complete); vein m-cu antefurcal to vein 2RS; hind wing with stigma; suture between second and third metasomal tergites straight.</p><p>Holotype. IB-UNAM CNIN. Female. Mexico, Jalisco, Estación de Biología de Chamela, UNAM, camino Calandria, 19.50N, -105.03W, 45 m, 3 September 2009, sweeping net, tropical dry forest, Hans Clebsch, Alejandro Zaldívar-Riverón, collectors. DNA voucher no. ASDOR464 (CHAM-368), GenBank accession nos HQ201295, HQ200886 (IB-UNAM CNIN).</p><p>Paratype. IB-UNAM CNIN, MACN. One specimen. Male. Mexico, Jalisco, Estación de Biología de Chamela, UNAM, camino Calandria, 19.50N, -105.03W, 45 m, 20 February 2010, light trap, tropical dry forest, Alejandro Zaldívar-Riverón, collector. DNA voucher no. ASDOR514 (CHAM-463), GenBank accession no. HQ201294 (IB-UNAM CNIN).</p></tp:treatment-sec><tp:treatment-sec sec-type="Distribution"><title>Distribution.</title><p>Mexico.</p></tp:treatment-sec><tp:treatment-sec sec-type="Remarks"><title>Remarks.</title><p>The COI sequences generated in this work allowed us to associate the only two collected specimens of <italic><tp:taxon-name>Ondigus cuixmalensis</tp:taxon-name></italic>, one male and one female, as conspecific. This is the first known male for the genus, and is characterised by having a stigma-like enlargement on the hind wing.
                    </p></tp:treatment-sec><tp:treatment-sec sec-type="Etymology"><title>Etymology.</title><p>The specific name refers to the CCBR, where this species was collected.</p><fig id="F6" position="float" orientation="portrait"><label>Figure 6.</label><caption><p><italic><tp:taxon-name>Ondigus cuixmalensis</tp:taxon-name></italic> sp. n. (holotype): <bold>A</bold> habitus, lateral view <bold>B</bold> metasoma, dorsal view <bold>C </bold>mesosoma, dorsal view <bold>D</bold> hind wing, lateral view (male, paratype) <bold>E</bold> fore wing, lateral view. <italic><tp:taxon-name>Ondigus bicolor</tp:taxon-name></italic> Braet, Barbalho &amp; van Achterberg: <bold>F</bold> propodeum and metasoma, dorsal view <bold>G</bold> fore wing.</p></caption><graphic xmlns:xlink="http://www.w3.org/1999/xlink" xlink:href="ZooKeys-164-001-g006.jpg" position="float" orientation="portrait" xlink:type="simple"/></fig></tp:treatment-sec></tp:taxon-treatment>
